# Supplementary material for: A Noble Extract of Pseudomonas sp. M20A4R8 Efficiently Controlling the Influenza Virus-Induced Cell Death
Source: Microorganisms. 2024 Mar 28;12(4):677. doi: 10.3390/microorganisms12040677 (PMC11051866; doi:10.3390/microorganisms12040677)
Supplement: Supplementary file 1 [file microorganisms-12-00677-s001.zip]

Archive with 1 entries (1 files):
- microorganisms-2924133-supplementary.pdf
